# Supplementary material for: Comparative Immune Response after Vaccination with SOBERANA® 02 and SOBERANA® plus Heterologous Scheme and Natural Infection in Young Children
Source: Vaccines (Basel). 2023 Oct 25;11(11):1636. doi: 10.3390/vaccines11111636 (PMC10675375; doi:10.3390/vaccines11111636)
Supplement: Supplementary file 1 [file vaccines-11-01636-s001.zip]

Archive with 1 entries (1 files):
- vaccines-2625689-supplementary.pdf
